# Supplementary material for: Regulation of Vicia faba L. Response and Its Effect on Megoura crassicauda Reproduction under Zinc Stress
Source: Int J Mol Sci. 2023 Jun 2;24(11):9659. doi: 10.3390/ijms24119659 (PMC10253634; doi:10.3390/ijms24119659)
Supplement: Supplementary file 1 [file ijms-24-09659-s001.zip]

Archive with 1 entries (1 files):
- ijms-2404083-supplementary.pdf
